# Supplementary material for: Opposing Effects of Nutritional Supply on Bone Health at Different Ages: Based on the National Health and Nutrition Examination Survey Database
Source: Nutrients. 2024 Mar 7;16(6):758. doi: 10.3390/nu16060758 (PMC10974100; doi:10.3390/nu16060758)
Supplement: Supplementary file 1 [file nutrients-16-00758-s001.zip]

Archive with 1 entries (1 files):
- nutrients-2880950-supplementary.pdf
